# Supplementary material for: Antimicrobial Resistance and Molecular Epidemiology of Staphylococcus aureus from Hunters and Hunting Dogs
Source: Pathogens. 2022 May 6;11(5):548. doi: 10.3390/pathogens11050548 (PMC9143024; doi:10.3390/pathogens11050548)
Supplement: Supplementary file 1 [file pathogens-11-00548-s001.zip]

Archive with 1 entries (1 files):
- pathogens-1677217-supplementary.pdf
